# Supplementary material for: Longitudinal Metagenomic Analysis of Hospital Air Identifies Clinically Relevant Microbes
Source: PLoS One. 2016 Aug 2;11(8):e0160124. doi: 10.1371/journal.pone.0160124 (PMC4970769; doi:10.1371/journal.pone.0160124)
Supplement: S1 Table — (XLSX) [file pone.0160124.s004.xlsx]

## Sheet: S1 Table
Organism	Gene Target	DNA Standard	Primer	Sequence (5'-3')	nM	Reference
Bacteria	Gram-negative 16S rDNA	Escherichia coli K12 (Affymetrix)	Fwd	GACTCCTACGGGAGGC	250	Bispo, et al., 2011
			Rev	GCGGCTGCTGGCAC	250
			Probe	CCTGAYSCAGCMATGCCGCG	150
	Gram-positive 16S rDNA	Enterococcus faecalis V583 (ATCC)	Fwd	GACTCCTACGGGAGGC	250	Bispo, et al., 2011
			Rev	GCGGCTGCTGGCAC	250
			Probe	CTGAYSSAGCAACGCCGCG	50
Fungi	5.8S rDNA	Aspergillus fumigatus Af293 (ATCC)	Fwd	AACTTTCAACAACGGATCTCTTGG	900	Cai, et al. 2011
			Rev	GCGTTCAAAGACTCGATGATTCAC	900
			Probe	CATCGATGAAGAACGCAGCGAAATGC	250
Reaction volumes of 20 µl were prepared using the Qiagen QuantiFast Probe PCR Kit and included 2 µl of the DNA sample. Reactions were cycled once at 95°C for 3 minutes followed by 40 cycles of 95°C for 3 seconds and 62°C for 30 seconds on the StepOnePlus Real-Time PCR System (LifeTechnologies). Standard curves were generated using the specified genomic DNA standard for each qPCR assay to provide …
